# Supplementary material for: Cell-Permeable Microprotein from Panax Ginseng Protects Against Doxorubicin-Induced Oxidative Stress and Cardiotoxicity
Source: Antioxidants (Basel). 2025 Apr 19;14(4):493. doi: 10.3390/antiox14040493 (PMC12024455; doi:10.3390/antiox14040493)
Supplement: Supplementary file 1 [file antioxidants-14-00493-s001.zip]

Archive with 8 entries (8 files):
- Supplementary Figures.pdf
- Vedio S1_Mock control.mp4
- Vedio S2_DOX.mp4
- Vedio S3_DOX8umTP1.mp4
- Vedio S4_DOX16umTP1.mp4
- Vedio S5_Mock_EF.mp4
- Vedio S6_DOX_EF.mp4
- Vedio S7_DOX16TP1_EF.mp4
